# Supplementary material for: Mucin-derived sugars act as metabolic brakes controlling growth initiation in Akkermansia muciniphila
Source: Gut Microbes. 2026 Jun 26;18(1):2691334. doi: 10.1080/19490976.2026.2691334 (PMC13313206; doi:10.1080/19490976.2026.2691334)
Supplement: Supplementary Material — Supplemental_data.xlsx [file KGMI_A_2691334_SM5501.xlsx]

## Sheet: Supplemental_data_appendix
Supplemental data content:
S1. Breseq SNP calls and genomic position of D-arabinose suppressor mutations
S2. Breseq SNP calls and genomic position of D-galactose suppressor mutations
S3. Breseq SNP calls and genomic positon of L-fucose suppressor mutations
S4. Primers used in this study
S5. Fasta sequences used for each protein model

## Sheet: S1. D-arabinose
Number	Mutant	Sugar	Position	Mutation	Annotation	Locus
1	ATCC BAA-835 (1)	D-arabinose	1704819	Δ1 bp	DEAD/DEAH box helicase	Amuc_1422
2			1914683	A→C	adenylyltransferase/cytidyltransferase family protein	Amuc_1591
3	ATCC BAA-835 (2)	D-arabinose	395408	Δ162 bp	TonB-dependent receptor	Amuc_0336
4			1704819	Δ1 bp	DEAD/DEAH box helicase	Amuc_1422
5			1862973	C→T	Cof-like hydrolase	Amuc_1549
6			1895793	C→T	major facilitator superfamily MFS 1 (transporter)	Amuc_1552
7			1914224	C→T	adenylyltransferase/cytidyltransferase family protein	Amuc_1591
8			1930270	C→T	respiratory chain complex I (NADH dehydrogenase)	Amuc_1605
9	ATCC BAA-835 (3)	D-arabinose	1704819	Δ1 bp	DEAD/DEAH box helicase	Amuc_1422
10			1914683	A→C	adenylyltransferase/cytidyltransferase family protein	Amuc_1591
11	ATCC BAA-835 (4)	D-arabinose	1704819	Δ1 bp	DEAD/DEAH box helicase	Amuc_1422
12			1914683	A→C	adenylyltransferase/cytidyltransferase family protein	Amuc_1591
13			1950496	(CTGGGG)1→2	Outermembrane autotransporter barrel domain protein	Amuc_1620
14	ATCC BAA-835 (5)	D-arabinose	1704819	Δ1 bp	DEAD/DEAH box helicase	Amuc_1422
15			1914683	A→C	adenylyltransferase/cytidyltransferase family protein	Amuc_1591
16	ATCC BAA-835 (6)	D-arabinose	1704819	Δ1 bp	DEAD/DEAH box helicase	Amuc_1422
17			1914683	A→C	adenylyltransferase/cytidyltransferase family protein	Amuc_1591
	Mutant	Sugar	Position	Mutation	Annotation	Locus
18	MDA JAX-AM001 (1)	D-arabinose	1527030	1429 bp→16 bp	intergenic	---
19			1996155	T→C	Rhs-family protein	OOZ61_RS08355
20			2361819	A→T	tRNA-Pro-GGG	OOZ61_RS09925
21			2538468	C→T	adenylyltransferase/cytidyltransferase family protein	OOZ61_RS10645
22	MDA JAX-AM001 (2)	D-arabinose	21386	A→T	Succinyl-CoA ligase (sucC)	OOZ61_RS00105
23			1527030	1429 bp→16 bp	intergenic	---
24			1996047	A→G	Rhs-family protein	OOZ61_RS08355
25			1996155	T→C	Rhs-family protein	OOZ61_RS08355
26			1996265	A→G	Rhs-family protein	OOZ61_RS08355
27			2361819	A→T	tRNA-Pro-GGG	OOZ61_RS09925
28			2538468	C→T	adenylyltransferase/cytidyltransferase family protein	OOZ61_RS10645
29	MDA JAX-AM001 (3)	D-arabinose	1527030	1429 bp→16 bp	intergenic	---
30			2361819	A→T	tRNA-Pro-GGG	OOZ61_RS09925
31	MDA JAX-AM001 (4)	D-arabinose	1527030	1429 bp→16 bp	intergenic	---
32			1996047	A→G	Rhs-family protein	OOZ61_RS08355
33			1996155	T→C	Rhs-family protein	OOZ61_RS08355
34			1996265	A→G	Rhs-family protein	OOZ61_RS08355
35			2361819	A→T	tRNA-Pro-GGG	OOZ61_RS09925
36			2538698	+T	adenylyltransferase/cytidyltransferase family protein	OOZ61_RS10645
37	MDA JAX-AM001 (5)	D-arabinose	21386	A→T	Succinyl-CoA ligase (sucC)	OOZ61_RS00105
38			509289	T→C	Zinc-dependent alcohol dehydrogenase	OOZ61_RS02120
39			1527030	1429 bp→16 bp	intergenic	---
40			1996155	T→C	Rhs-family protein	OOZ61_RS08355
41			2361819	A→T	tRNA-Pro-GGG	OOZ61_RS09925
42			2538468	C→T	adenylyltransferase/cytidyltransferase family protein	OOZ61_RS10645
43	MDA JAX-AM001 (6)	D-arabinose	21386	A→T	Succinyl-CoA ligase (sucC)	OOZ61_RS00105
44			1527030	1429 bp→16 bp	intergenic	---
45			2361819	A→T	tRNA-Pro-GGG	OOZ61_RS09925
46			2538468	C→T	adenylyltransferase/cytidyltransferase family protein	OOZ61_RS10645
	Marginal SNP calls
	Mutant	Sugar	Position	Mutation	Annotation	Locus	% Reads
47	MDA JAX-AM001 (3)	D-arabinose	2538698	+T	adenylyltransferase/cytidyltransferase family protein	OOZ61_RS10645	55

## Sheet: S2. D-galactose
Mutant	Sugar	Position	Mutation	Annotation	Locus
MDA JAX-AM001 (1)	Galactose	1527030	1429 bp→16 bp	intergenic	---
		1779270	G→A	galactokinase (galK)	OOZ61_RS07480
		1806364	+TCCCCAATCGGATTTGGAAT	intergenic	---
		1806535	Δ20 bp	intergenic	---
		1996155	T→C	Rhs-family protein	OOZ61_RS08355
		2361819	A→T	tRNA-Pro-GGG	OOZ61_RS09925
MDA JAX-AM001 (2)	Galactose	21228	C→T	Succinyl-CoA ligase (sucC)	OOZ61_RS00105
		1527030	1429 bp→16 bp	intergenic	---
		1996155	T→C	Rhs-family protein	OOZ61_RS08355
		1996265	A→G	Rhs-family protein	OOZ61_RS08355
		2361819	A→T	tRNA-Pro-GGG	OOZ61_RS09925
MDA JAX-AM001 (3)	Galactose	1527030	1429 bp→16 bp	intergenic	---
		1779270	G→A	galactokinase (galK)	OOZ61_RS07480
		1996265	A→G	Rhs-family protein	OOZ61_RS08355
		2361819	A→T	tRNA-Pro-GGG	OOZ61_RS09925
MDA JAX-AM001 (4)	Galactose	21386	A→T	Succinyl-CoA ligase (sucC)	OOZ61_RS00105
		843239	Δ1 bp	Methylmalonyl-CoA epimerase (mce)	OOZ61_RS03455
		1527030	1429 bp→16 bp	intergenic	---
		2361819	A→T	tRNA-Pro-GGG	OOZ61_RS09925
MDA JAX-AM001 (5)	Galactose	21386	A→T	Succinyl-CoA ligase (sucC)	OOZ61_RS00105
		843239	Δ1 bp	Methylmalonyl-CoA epimerase (mce)	OOZ61_RS03455
		1527030	1429 bp→16 bp	intergenic	---
		2361819	A→T	tRNA-Pro-GGG	OOZ61_RS09925
MDA JAX-AM001 (6)	Galactose	21228	C→T	Succinyl-CoA ligase (sucC)	OOZ61_RS00105
		1527030	1429 bp→16 bp	intergenic	---
		1996265	A→G	Rhs-family protein	OOZ61_RS08355
		2361819	A→T	tRNA-Pro-GGG	OOZ61_RS09925

## Sheet: S3. D-fucose
Strain	Sugar	Position	Mutation	Annotation	Locus
MDA JAX-AM001 (1)	Fucose	21386	A→T	Succinyl-CoA ligase (sucC)	OOZ61_RS00105
		1527030	1429 bp→16 bp	intergenic	---
		1996155	T→C	Rhs-family protein	OOZ61_RS08355
		2361819	A→T	tRNA-Pro-GGG	OOZ61_RS09925
MDA JAX-AM001 (2)	Fucose	21386	A→T	Succinyl-CoA ligase (sucC)	OOZ61_RS00105
		1527030	1429 bp→16 bp	intergenic	---
		1790611	T→C	intergenic	---
		1790655	A→G	intergenic	---
		1790664	2 bp→CG	intergenic	---
		1790668	A→G	intergenic	---
		1790672	+C	intergenic	---
		1790674	2 bp→GC	intergenic	---
		1790683	4 bp→ATGT	intergenic	---
		1790720	T→C	intergenic	---
		1790816	T→C	intergenic	---
		1790873	C→T	intergenic	---
		1790925	T→A	intergenic	---
		1790927	T→C	intergenic	---
		1790966	T→C	intergenic	---
		1790968	C→T	intergenic	---
		1790993	C→T	intergenic	---
		1791008	G→T	intergenic	---
		1791013	C→T	intergenic	---
		1791059	(T)6→7	intergenic	---
		1791285	T→C	intergenic	---
		1791287	T→C	intergenic	---
		1791483	A→G	intergenic	---
		1791577	G→T	intergenic	---
		1791593	C→A	intergenic	---
		1791606	C→A	intergenic	---
		1791619	C→T	intergenic	---
		1791704	T→C	intergenic	---
		1791958	T→A	intergenic	---
		1792209	G→A	intergenic	---
		1792283	C→T	intergenic	---
		1792287	G→T	intergenic	---
		1792514	G→A	intergenic	---
		1792712	T→C	intergenic	---
		1792806	C→T	intergenic	---
		1792814	C→T	intergenic	---
		1792834	T→A	intergenic	---
		1792836	A→G	intergenic	---
		1993086	G→A	Rhs-family protein	OOZ61_RS08340
		1993091	A→G	Rhs-family protein	OOZ61_RS08340
		1993094	2 bp→AA	Rhs-family protein	OOZ61_RS08340
		1993105	G→T	Rhs-family protein	OOZ61_RS08340
		1993336	C→G	Rhs-family protein	OOZ61_RS08340
		2361819	A→T	tRNA-Pro-GGG	OOZ61_RS09925
MDA JAX-AM001 (3)	Fucose	21386	A→T	Succinyl-CoA ligase (sucC)	OOZ61_RS00105
		1527030	1429 bp→16 bp	intergenic	---
		1790611	T→C	intergenic	---
		1790655	A→G	intergenic	---
		1790664	2 bp→CG	intergenic	---
		1790668	A→G	intergenic	---
		1790672	+C	intergenic	---
		1790674	2 bp→GC	intergenic	---
		1790683	4 bp→ATGT	intergenic	---
		1790720	T→C	intergenic	---
		1790816	T→C	intergenic	---
		1790873	C→T	intergenic	---
		1790925	T→A	intergenic	---
		1790927	T→C	intergenic	---
		1790966	T→C	intergenic	---
		1790968	C→T	intergenic	---
		1790993	C→T	intergenic	---
		1791008	G→T	intergenic	---
		1791013	C→T	intergenic	---
		1791059	(T)6→7	intergenic	---
		1791285	T→C	intergenic	---
		1791287	T→C	intergenic	---
		1791483	A→G	intergenic	---
		1791577	G→T	intergenic	---
		1791593	C→A	intergenic	---
		1791606	C→A	intergenic	---
		1791619	C→T	intergenic	---
		1791704	T→C	intergenic	---
		1791958	T→A	intergenic	---
		1792209	G→A	intergenic	---
		1792283	C→T	intergenic	---
		1792287	G→T	intergenic	---
		1792514	G→A	intergenic	---
		1792712	T→C	intergenic	---
		1792806	C→T	intergenic	---
		1792814	C→T	intergenic	---
		1792834	T→A	intergenic	---
		1792836	A→G	intergenic	---
		1792846	C→G	intergenic	---
		1792849	T→C	intergenic	---
		1792851	C→G	intergenic	---
		1792858	A→G	intergenic	---
		1792867	G→C	intergenic	---
		1792869	G→T	intergenic	---
		1792879	T→C	intergenic	---
		1792891	T→G	intergenic	---
		1993086	G→A	Rhs-family protein	OOZ61_RS08340
		1993091	A→G	Rhs-family protein	OOZ61_RS08340
		1993094	2 bp→AA	Rhs-family protein	OOZ61_RS08340
		1993105	G→T	Rhs-family protein	OOZ61_RS08340
		1993336	C→G	Rhs-family protein	OOZ61_RS08340
		1993483	C→A	Rhs-family protein	OOZ61_RS08340
		2361819	A→T	tRNA-Pro-GGG	OOZ61_RS09925
MDA JAX-AM001 (4)	Fucose	21386	A→T	Succinyl-CoA ligase (sucC)	OOZ61_RS00105
		1527030	1429 bp→16 bp	intergenic	---
		1790611	T→C	intergenic	---
		1790655	A→G	intergenic	---
		1790664	2 bp→CG	intergenic	---
		1790668	A→G	intergenic	---
		1790672	+C	intergenic	---
		1790674	2 bp→GC	intergenic	---
		1790683	4 bp→ATGT	intergenic	---
		1790720	T→C	intergenic	---
		1790816	T→C	intergenic	---
		1790873	C→T	intergenic	---
		1790925	T→A	intergenic	---
		1790927	T→C	intergenic	---
		1790966	T→C	intergenic	---
		1790968	C→T	intergenic	---
		1790993	C→T	intergenic	---
		1791008	G→T	intergenic	---
		1791013	C→T	intergenic	---
		1791059	(T)6→7	intergenic	---
		1791285	T→C	intergenic	---
		1791287	T→C	intergenic	---
		1791483	A→G	intergenic	---
		1791577	G→T	intergenic	---
		1791593	C→A	intergenic	---
		1791606	C→A	intergenic	---
		1791619	C→T	intergenic	---
		1791704	T→C	intergenic	---
		1791958	T→A	intergenic	---
		1792209	G→A	intergenic	---
		1792283	C→T	intergenic	---
		1792287	G→T	intergenic	---
		1792514	G→A	intergenic	---
		1792712	T→C	intergenic	---
		1792806	C→T	intergenic	---
		1993086	G→A	Rhs-family protein	OOZ61_RS08340
		1993091	A→G	Rhs-family protein	OOZ61_RS08340
		1993094	2 bp→AA	Rhs-family protein	OOZ61_RS08340
		1993105	G→T	Rhs-family protein	OOZ61_RS08340
		1993336	C→G	Rhs-family protein	OOZ61_RS08340
		2361819	A→T	tRNA-Pro-GGG	OOZ61_RS09925
MDA JAX-AM001 (5)	Fucose	21386	A→T	Succinyl-CoA ligase (sucC)	OOZ61_RS00105
		162906	Δ22 bp	L-fuculokinase	OOZ61_RS00690
		1527030	1429 bp→16 bp	intergenic	---
		1790611	T→C	intergenic	---
		1790655	A→G	intergenic	---
		1790664	2 bp→CG	intergenic	---
		1790668	A→G	intergenic	---
		1790672	+C	intergenic	---
		1790674	2 bp→GC	intergenic	---
		1790683	4 bp→ATGT	intergenic	---
		1790720	T→C	intergenic	---
		1790816	T→C	intergenic	---
		1790873	C→T	intergenic	---
		1790925	T→A	intergenic	---
		1790927	T→C	intergenic	---
		1790966	T→C	intergenic	---
		1790968	C→T	intergenic	---
		1790993	C→T	intergenic	---
		1791008	G→T	intergenic	---
		1791013	C→T	intergenic	---
		1791059	(T)6→7	intergenic	---
		1791285	T→C	intergenic	---
		1791287	T→C	intergenic	---
		1791483	A→G	intergenic	---
		1791577	G→T	intergenic	---
		1791593	C→A	intergenic	---
		1791606	C→A	intergenic	---
		1791619	C→T	intergenic	---
		1791704	T→C	intergenic	---
		1791958	T→A	intergenic	---
		2361819	A→T	tRNA-Pro-GGG	OOZ61_RS09925
MDA JAX-AM001 (6)	Fucose	21228	C→T	Succinyl-CoA ligase (sucC)	OOZ61_RS00105
		1527030	1429 bp→16 bp	intergenic	---
		1790611	T→C	intergenic	---
		1790655	A→G	intergenic	---
		1790664	2 bp→CG	intergenic	---
		1790668	A→G	intergenic	---
		1790672	+C	intergenic	---
		1790674	2 bp→GC	intergenic	---
		1790683	4 bp→ATGT	intergenic	---
		1790720	T→C	intergenic	---
		1790816	T→C	intergenic	---
		1790873	C→T	intergenic	---
		1790925	T→A	intergenic	---
		1790927	T→C	intergenic	---
		1790966	T→C	intergenic	---
		1790968	C→T	intergenic	---
		1790993	C→T	intergenic	---
		1791008	G→T	intergenic	---
		1791013	C→T	intergenic	---
		1791059	(T)6→7	intergenic	---
		1791285	T→C	intergenic	---
		1791287	T→C	intergenic	---
		1791483	A→G	intergenic	---
		1791577	G→T	intergenic	---
		1791593	C→A	intergenic	---
		1791606	C→A	intergenic	---
		1791619	C→T	intergenic	---
		1791704	T→C	intergenic	---
		1791958	T→A	intergenic	---
		1792209	G→A	intergenic	---
		1792283	C→T	intergenic	---
		1792287	G→T	intergenic	---
		1792514	G→A	intergenic	---
		1792712	T→C	intergenic	---
		1792806	C→T	intergenic	---
		1792814	C→T	intergenic	---
		1792834	T→A	intergenic	---
		1792836	A→G	intergenic	---
		1792846	C→G	intergenic	---
		1792849	T→C	intergenic	---
		1792851	C→G	intergenic	---
		1792858	A→G	intergenic	---
		1993086	G→A	Rhs-family protein	OOZ61_RS08340
		1993091	A→G	Rhs-family protein	OOZ61_RS08340
		1993094	2 bp→AA	Rhs-family protein	OOZ61_RS08340
		1993105	G→T	Rhs-family protein	OOZ61_RS08340
		1993336	C→G	Rhs-family protein	OOZ61_RS08340
		2361819	A→T	tRNA-Pro-GGG	OOZ61_RS09925

## Sheet: S4. Primers
Primers
Primer Name	Sequence	Use
Amuc_1591_F	GGTGTACACAATTTCCCTGGCCATGCC	colony PCR amplification of Amuc_1591 (fucosylnucleotidylyltransferase). Primers flank gene annealing within intergenic region. Sequence conserved for both strains. (1255 bp)
Amuc_1591_R	CTCTTGCATCCGGCACGGCAATAGG
sucC_seq_F	GCTTCCGGTGATGCCTTGCACGAC	Colony PCR amplification of sucC. Primers flank gene and anneal ~200 bp 5'/3' of the CDS. (1498 bp)
sucC_seq_R	CGTCAAAGCAGGTATCGGAAGGACGG
galK_seq_F	TCTCTCTGGATTGCAGGCCGTCAGC	Colony PCR amplification of galK. Primers flank gene and anneal ~200bp 5'/3' of the CDS. (1548 bp)
galK_seq_R	CGGCTGGACTTCAACAGCGGGAGTC
fclK_seq_F	GTTGCCGTCCACATATTCCCGGTTCC	Colony PCR amplification of fclK. Primers flank gene and anneal ~200bp 5'/3' of the CDS. (1796 bp)
fclK_seq_R	CGGGACGCATGCACGGCCTAAACTG

## Sheet: S5. Protein_model_FASTA_seq
Locus	Gene Name	ATCC BAA-835 NCBI Accession	ATCC BAA-835 AA sequence	Locus	MDA JAX-AM001 NCBI Accession	MDA JAX-AM001 AA sequence
Amuc_1713	sucC	CP001071	MNIHEYQAKQLFERFGVATPKGIAASTAQEAAQTARNMGLSQYVVKAQVHAGGRGKGTFKNGFKGGVHVVKSVEEVEEVAGKMLNQVLVTKQTGEAGKLVSKIMVAEAVDLKKECYFAILQDRARECPVIVASTEGGMDIEEVAATRPEAIIREHINPALGILPFQALKIAVALELTGPLLRQATKLITNVYKLFTALDCSLVEINPLVVTTDDRVCALDAKFNFDDNALYRHPEIMEMRDETEEDPREVEAGKYDLNYIGLDGNIGCMVNGAGLAMATMDIIKYYGGEPANFLDVGGSATEEMVTNAFRILTSDKNVKALLVNIFGGIMRCDVIAQGIVAAAKNIDMKIPLVVRLEGTNVEIGKKILADSGIAIIPADNLDEAAQKAVAAVK	OOZ61_RS00105	CP110665	MAKRPTVMNIHEYQAKQLFERFGVATPKGIAAATAQEAAQTARNMGLSQYVVKAQVHAGGRGKGTFKNGFKGGVHVVKSVEEVEEVAGKMLNQVLVTKQTGETGKLVSKIMVAEAVDLKKECYFAILQDRARECPVIVASTEGGMDIEEVAATRPEAIIREHIDPALGILPFQALKIAVALRLTGPLLRQATKLITNVYKLFTALDCSLVEINPLVVTTDDRVCALDAKFNFDDNALYRHPEIMEMRDETEEDPREVEAGKYDLNYIGLDGNIGCMVNGAGLAMATMDIIKYYGGEPANFLDVGGSATEEMVTNAFRILTSDKNVKALLVNIFGGIMRCDVIAQGIVAAAKNIDMKIPLVVRLEGTNVEIGKKILADSGISIIPADNLDEAAQKAVAAVK
Amuc_0969	galK	CP001071	MDLVQREISKETVTPYFIEYFGQAPTHVAAAPGRVNLIGEHTDYNNGFVMPMALDNHCVVAVAPSPVGKHRFCGSLGDQIHEIAVEDALVPGEPFWSNYVRGVLANLHRRGIEIGPVDMLIDSNVPRGGGLSSSAALEVAVCTALAAFAGVEIDPKEVALIGQAVEHEFVNVPCGIMDQFISANGKKGMALKLDCATLEYELVPMNNESVSVLVLDSAVKHSLADGAYGQRRKQCEEASSIMGVPSLREATLELLESFREQLGDVRYRRARHVIGENARVNAFANALARGDWDEAGVAMRGSHASLRDDYEVSCAEVDTLVSLCDRIPSASSIYGARMTGGGFGGCIVALVKTEDVEKVAQELLDGYCQETGIETTYLVTRAGEGARVLYQA	OOZ61_RS07480	CP110665	MGQNQSTMDLVQREISKETVTPYFIEYFGQAPTHVAAAPGRVNLIGEHTDYNNGFVMPMALDNHCVVAVAPSPVGKHRFCGSLGDQIHEIAVEDALVPGEPFWSNYVRGVLANLHRRGIEIGPVDMLIDSNVPRGGGLSSSAALEVAVCTALAAFAGVEIDPKEVALIGQAVEHEFVNVPCGIMDQFISANGKKGMALKLDCATLEYELVPMNNESVSVLVLDSAVKHSLADGAYGQRRKQCEEASSIMGVPSLREATLELLESFREQLGDVRYRRARHVIGENARVNAFANALARGDWDEAGVAMRGSHASLRDDYEVSCAEVDTLVSLCDRIPSASSIYGARMTGGGFGGCIVALVKTEDVEKVAQELLDGYCQETGIETTYLVTRAGEGARVLYQA
Amuc_1830	fucK	CP001071	MYSLCLDCGATNVRAMVVDKQGVIVGKASQPNATLPGEENPEFHVWDADRIFRQLSECAVKALEGLNAEQVTAVTITTFGVDGALVDDAGNLLYPVISWKCPRTAEVMKNIGKYISQEELNRISGVGAFAFNTIYKLVWLRENHPELLEKAHAWLFISNLLAYKLTGIMATDRTMAGTSQLTDLETGDFSEFILNRLGLSRGLFPPIVDAGETIGLLTPEAADAMNLPALAGIPVISAGHDTQFAIFGSGADKNQPVLSSGTWEILMARSAQARLAREDYEDGATAEFDAESGLLNPGLQWLGSGIIEWVKAACFHGESYDTMDAEAAAVPPGCDGVTMVPDFLASGDRKGSINGLVLGRTRGHIYRAAMEALTWRLKSRLRRLESVGGFKSEFLILVG…	OOZ61_RS00690	CP110665	MYSLCLDCGATNVRAMVVDKQGVIVGKASQPNATLPGEENPEFHVWDADRIFRQLSECAVKALEGLNAEQVTAVTITTFGVDGALVDDAGNLLYPVISWKCPRTAEVMKNIGKYISQEELNRISGVGAFAFNTIYKLVWLRENHPELLEKAHAWLFISNLLAYKLTGIMATDRTMAGTSQLTDLETGDFSEFILNRLGLSRGLFPPIVDAGETIGLLTPEAADAMNLPALAGIPVISAGHDTQFAIFGSGADKNQPVLSSGTWEILMARSAQARLAREDYEDGATAEFDAESGLLNPGLQWLGSGIIEWVKAACFHGESYDTMDAEAAAVPPGCDGVTMVPDFLASGDRKGSINGLVLGRTRGHIYRAAMEALTWRLKSRLRRLESVGGFKSEFLILVG…
Amuc_1591		CP001071	MKKVFVSGCYDIVHAGHIQFFEEARALGDYLIVSFASEPVLWHHKQRKPSIPDEHKKVLLESLRMVDKVILGTGMKKGLDFEEEFLQEKPDILAVTEDDLYSDIKKELCARVGANYVVLPKTPPKFTPVSTTMLVNRIKAPSAVPLRVDFAGGWLDVPRYARKGSYVVNCAITPMVSLCEWPYEKRSGLGGSGAWAMLEGRDPVASELALGVGWQDPAVIAETGLCVWRSGSSPVLDVKGTGDFLEGRMAILYTGEEHDTPKMADEQRDYVRISQSSLIARTGVLERNINTLAAGVALYYSVQLDEGMRPLPDIPNALAKKYLGGGYGGYALYLFPCRDDRDQAVKDNPAMKRVEPYCRQLFK	OOZ61_RS10645	CP110665	MKKVFVSGCYDIVHAGHIQFFEEARALGDYLIVSFASEPVLWHHKQRKPSIPDEHKKVLLESLRMVDKVILGTGMKKGLDFEEEFLQEKPDILAVTEDDLYSDIKKELCARVGANYVVLPKTPPKFTPVSTTMLVNRIKAPSAVPLRVDFAGGWLDVPRYARKGSYVVNCAITPMVSLCEWPYEKRSGLGGSGAWAMLEGRDPVASELALGVGWQDPAVIAETGLCVWRSGSSPVLDVKGTGDFLEGRMAILYTGEEHDTPKMADEQRDYVRISQSSLIARTGVLERNINTLAAGVALYYSVQLDEGMRPLPDIPNALAKKYLGGGYGEYALYLFPCRDDRDQAVKDNPAMKRVEPYCRQLFK
